# Supplementary material for: BV2 Microglial Cell Activation/Polarization Is Influenced by Extracellular Vesicles Released from Mutated SOD1 NSC-34 Motoneuron-like Cells
Source: Biomedicines. 2024 Sep 11;12(9):2069. doi: 10.3390/biomedicines12092069 (PMC11428949; doi:10.3390/biomedicines12092069)
Supplement: Supplementary file 1 [file biomedicines-12-02069-s001.zip]

Archive with 1 entries (1 files):
- biomedicines-3156012-supplementary.pdf
